# Supplementary material for: Visfatin-Induced Inhibition of miR-1264 Facilitates PDGF-C Synthesis in Chondrosarcoma Cells and Enhances Endothelial Progenitor Cell Angiogenesis
Source: Cells. 2022 Nov 2;11(21):3470. doi: 10.3390/cells11213470 (PMC9656973; doi:10.3390/cells11213470)
Supplement: Supplementary file 1 [file cells-11-03470-s001.zip]

Archive with 1 entries (1 files):
- cells-1962070-supplementary.pdf
